# Supplementary material for: Molecular Determinants for RNA Release into Extracellular Vesicles
Source: Cells. 2021 Oct 6;10(10):2674. doi: 10.3390/cells10102674 (PMC8534350; doi:10.3390/cells10102674)
Supplement: Supplementary file 1 [file cells-10-02674-s001.zip]

Archive with 1 entries (1 files):
- cells-1386619-supplementary.pdf
